# Supplementary material for: A TCF-Based Carbon Monoxide NIR-Probe without the Interference of BSA and Its Application in Living Cells
Source: Molecules. 2022 Jun 28;27(13):4155. doi: 10.3390/molecules27134155 (PMC9268636; doi:10.3390/molecules27134155)
Supplement: Supplementary file 1 [file molecules-27-04155-s001.zip]

Archive with 1 entries (1 files):
- molecules-1794217-supplementary.pdf
